# Supplementary material for: Label-Guided relation prototype generation for Continual Relation Extraction
Source: PeerJ Comput Sci. 2024 Oct 8;10:e2327. doi: 10.7717/peerj-cs.2327 (PMC11622975; doi:10.7717/peerj-cs.2327)
Supplement: Supplemental Information 1 [file peerj-cs-10-2327-s001.zip]

Archive with 8 entries (7 files):
- CEAR/FewRel.sh
- CEAR/data_process.py
- CEAR/main.py
- CEAR/model.py
- CEAR/requirements.txt
- CEAR/tacred.sh
- CEAR/utils.py
- CEAR/
