# Supplementary material for: Label-Guided relation prototype generation for Continual Relation Extraction
Source: PeerJ Comput Sci. 2024 Oct 8;10:e2327. doi: 10.7717/peerj-cs.2327 (PMC11622975; doi:10.7717/peerj-cs.2327)
Supplement: Supplemental Information 1 [file peerj-cs-10-2327-s001.zip › CEAR/model.py]

import torch
import torch.nn as nn
import torch.nn.functional as F
from utils import compute_cos_sim

from torch.nn import CrossEntropyLoss
from transformers import BertModel


class BertEncoder(nn.Module):
    def __init__(self, args, tokenizer, encode_style="emarker"):
        super().__init__()
        self.args = args
        self.tokenizer = tokenizer
        self.model = BertModel.from_pretrained('bert-base-uncased').to(args.device)
        self.model.resize_token_embeddings(len(tokenizer))
        num_heads = 12
        # 'cls' using the cls_token as the embedding
        # 'emarker' concatenating the embedding of head and tail entity markers
        if encode_style in ["cls", "emarker"]:
            self.encode_style = encode_style
        else:
            raise Exception("Encode_style must be 'cls' or 'emarker'.")
        
        if encode_style == "emarker":
            hidden_size = self.model.config.hidden_size
            self.linear_transform = nn.Sequential(
                nn.Linear(hidden_size*2, hidden_size, bias=True),
                nn.GELU(),
                nn.LayerNorm([hidden_size])
            ).to(self.args.device)
            self.head = nn.Sequential(
                nn.Linear(hidden_size, hidden_size),
                nn.GELU(),
                nn.Linear(hidden_size, self.args.feature_dim)
            ).to(self.args.device)
            self.multiheadattn = nn.MultiheadAttention(hidden_size, num_heads, batch_first = True).to(self.args.device)
            
        self.memory_w1 = nn.Sequential(
                nn.Linear(hidden_size, hidden_size, bias=True),
                nn.LayerNorm([hidden_size])
            ).to(self.args.device)
        
    def memory_network(self, focal_weight, prototypes, sample_hidden): 
        fake_proto = torch.mm(focal_weight, prototypes)
        #fake_proto = torch.cat([fake_proto, sample_hidden], dim = -1)
        return self.memory_w1(fake_proto) + sample_hidden
    
    def get_hidden_feature(self, hidden):
        feature = self.head(hidden) # [batch_size, feature_dim]
        feature = F.normalize(feature, p=2, dim=1) # [batch_size, feature_dim]
        return feature
        
    def forward(self, input_ids, attention_mask, h_index = None, t_index = None, labels = None, train_memory = False, get_prototype = False, label_mask = None):
        plm_output = self.model(input_ids, attention_mask=attention_mask)['last_hidden_state']
        if self.encode_style == "cls":
            hidden = plm_output.index_select(1, torch.tensor([0]).to(self.args.device)).squeeze()  # [batch_size, hidden_size]
        else:
            h = torch.stack([plm_output[i, h_index[i], :] for i in range(len(h_index))], dim=0) # [batch_size, hidden_size]
            t = torch.stack([plm_output[i, t_index[i], :] for i in range(len(t_index))], dim=0) # [batch_size, hidden_size]
            ht_embeddings = torch.cat([h, t], dim=1) # [batch_size, hidden_size*2]
            hidden = self.linear_transform(ht_embeddings) # [batch_size, hidden_size]
            feature = self.get_hidden_feature(hidden) # [batch_size, feature_dim]
        output = (hidden, feature)
        
        if labels is not None:
            # compute scloss of current task
            dot_div_temp = torch.mm(feature, feature.T) / self.args.cl_temp # [batch_size, batch_size]
            dot_div_temp_norm = dot_div_temp - torch.max(dot_div_temp, dim=1, keepdim=True)[0].detach() # [batch_size, batch_size]
            exp_dot_temp = torch.exp(dot_div_temp_norm) + 1e-8 # avoid log(0)  [batch_size, batch_size]

            mask = (labels.unsqueeze(1).repeat(1, labels.shape[0]) == labels).to(self.args.device) # [batch_size, batch_size]
            cardinalities = torch.sum(mask, dim=1) # [batch_size]

            log_prob = -torch.log(exp_dot_temp / torch.sum(exp_dot_temp, dim=1, keepdim=True)) # [batch_size, batch_size]
            scloss_per_sample = torch.sum(log_prob*mask, dim=1) / cardinalities # [batch_size]
            scloss = torch.mean(scloss_per_sample)

            loss = scloss
            output = (loss, ) + output
        if get_prototype:
            masked_output = plm_output * label_mask.unsqueeze(-1)
            summed_output = torch.sum(masked_output, dim=1)
            mask_sum = torch.sum(attention_mask, dim=1, keepdim=True)
            average_output = summed_output / mask_sum
            output = average_output
        return output
    
    def get_relname_emb(self, input_ids, attention_mask):
        plm_output = self.model(input_ids, attention_mask=attention_mask)['last_hidden_state']
        
        #plm_output = torch.matmul(attention_mask.float().unsqueeze(1), plm_output).squeeze() / torch.sum(attention_mask, dim = 1).unsqueeze(1)           #label_num, 1, seq_len x label_num,seq_len, hidden_size = label_num, hidden_dim / label_num, 1
    
        return plm_output[:, 0, :]
        
    
    def get_low_dim_feature(self, hidden):
        feature = self.head(hidden)
        feature = F.normalize(feature, p=2, dim=1)
        return feature

    def get_multihead_rel_prototype(self, rel_hiddens, relname_hiddens): #rel_hiddens shape: cur_rel_size, hidden_size,   relname_hiddens shape ： hidden_size
        relname_hiddens = relname_hiddens.unsqueeze(0)
        attn_output, attn_output_weights = self.multiheadattn(relname_hiddens, rel_hiddens, rel_hiddens)
        return attn_output.squeeze()
        
class Classifier(nn.Module):
    def __init__(self, args, hidden_dim, label_num, prev_classifier=None):
        super().__init__()
        self.args = args
        self.label_num = label_num
        self.classifier = nn.Linear(hidden_dim, label_num, bias=False)
        self.loss_fn = CrossEntropyLoss()
    
    def forward(self, hidden, labels=None):
        logits = self.classifier(hidden)
        output = (logits, )

        if labels is not None:
            loss = self.loss_fn(logits, labels)
            output = (loss, ) + output

        return output
    
    def incremental_learning(self, seen_rel_num):
        weight = self.classifier.weight.data
        self.classifier = nn.Linear(768, seen_rel_num, bias=False).to(self.args.device)
        with torch.no_grad():
            self.classifier.weight.data[:seen_rel_num] = weight[:seen_rel_num]


class FocalLoss(nn.Module):
    def __init__(self, alpha=0.25, gamma=2.0, reduction="mean"):
        super().__init__()
        self.alpha = alpha
        self.gamma = gamma
        self.reduction = reduction

    def forward(self, logits, targets):
        ce_loss = F.cross_entropy(logits, targets, reduction='none')
        pt = torch.exp(-ce_loss)
        focal_loss = self.alpha * (1 - pt)**self.gamma * ce_loss
        if self.reduction == "mean":
            return focal_loss.mean()
        elif self.reduction == "sum":
            return focal_loss.sum()
        return focal_loss

    
class MultiSimilarityLoss(nn.Module):
    def __init__(self, margin=0.7):
        super(MultiSimilarityLoss, self).__init__()
        self.thresh = 0.5
        self.margin = margin

        self.scale_pos = 2.0
        self.scale_neg = 40.0

    def forward(self, feats, labels, prev_feats,):
        assert feats.size(0) == labels.size(0), \
            f"feats.size(0): {feats.size(0)} is not equal to labels.size(0): {labels.size(0)}"
        batch_size = feats.size(0)
        feats = nn.functional.normalize(feats, p=2, dim=1) #归一化

        # Shape: batchsize * batch size
        sim_mat = torch.matmul(feats, torch.t(prev_feats)) # [batch_size, feature_dim, feature_dim, batch_size]

        epsilon = 1e-5
        loss = list()
        
        #the shape of labels is [batch_size]
        #element of labels.expand(batch_size, batch_size) i,j  
        mask = labels.expand(batch_size, batch_size).eq(
            labels.expand(batch_size, batch_size).t())
        for i in range(batch_size):
            pos_pair_ = sim_mat[i][mask[i]]
            pos_pair_ = pos_pair_[pos_pair_ < 1 - epsilon]
            neg_pair_ = sim_mat[i][mask[i] == 0]

            neg_pair = neg_pair_[neg_pair_ + self.margin > min(pos_pair_)]
            pos_pair = pos_pair_[pos_pair_ - self.margin < max(neg_pair_)]

            if len(neg_pair) < 1 or len(pos_pair) < 1:
                continue

            # weighting step
            pos_loss = 1.0 / self.scale_pos * torch.log(
                1 + torch.sum(torch.exp(-self.scale_pos * (pos_pair - self.thresh))))
            neg_loss = 1.0 / self.scale_neg * torch.log(
                1 + torch.sum(torch.exp(self.scale_neg * (neg_pair - self.thresh))))
            loss.append(pos_loss + neg_loss)


        if len(loss) == 0:
            return torch.zeros([], requires_grad=True, device=feats.device)

        loss = sum(loss) / batch_size
        return loss
