# Supplementary material for: Label-Guided relation prototype generation for Continual Relation Extraction
Source: PeerJ Comput Sci. 2024 Oct 8;10:e2327. doi: 10.7717/peerj-cs.2327 (PMC11622975; doi:10.7717/peerj-cs.2327)
Supplement: Supplemental Information 1 [file peerj-cs-10-2327-s001.zip › CEAR/tacred.sh]

python main.py --cuda True --cuda_device 0 --dataset_name tacred --train_batch_size 16 --test_batch_size 64 --cl_lambda 0.8 --kd_lambda1 0.7 --kd_lambda2 0.5 --gamma 2.0 --alpha 0.6 --beta 0.2 --margin 0.15
